# Supplementary material for: Selective Targeting and Eradication of Various Human Non-Small Cell Lung Cancer Cell Lines Using Self-Assembled Aptamer-Decorated Nanoparticles
Source: Pharmaceutics. 2022 Aug 8;14(8):1650. doi: 10.3390/pharmaceutics14081650 (PMC9414336; doi:10.3390/pharmaceutics14081650)
Supplement: Supplementary file 1 [file pharmaceutics-14-01650-s001.zip]

Archive with 1 entries (1 files):
- pharmaceutics-1803136-supplementary.pdf
